# Supplementary material for: Adapting Real-Time Lung Function Measurements for SARS-CoV-2 Infection Studies in Syrian Hamsters
Source: Viruses. 2024 Jun 25;16(7):1022. doi: 10.3390/v16071022 (PMC11281489; doi:10.3390/v16071022)
Supplement: Supplementary file 1 [file viruses-16-01022-s001.zip]

Archive with 1 entries (1 files):
- viruses-3022183-supplementary.pdf
